# Supplementary material for: Ultrathin MWCNT/Ti3C2Tx Hybrid Films for Electromagnetic Interference Shielding
Source: Nanomaterials (Basel). 2024 Dec 25;15(1):6. doi: 10.3390/nano15010006 (PMC11721604; doi:10.3390/nano15010006)
Supplement: Supplementary file 1 [file nanomaterials-15-00006-s001.zip]

Archive with 1 entries (1 files):
- nanomaterials-3359102-supplementary.pdf
